# Supplementary material for: Dairy Product Consumption in Relation to Incident Prediabetes and Longitudinal Insulin Resistance in the Rotterdam Study
Source: Nutrients. 2022 Jan 18;14(3):415. doi: 10.3390/nu14030415 (PMC8840212; doi:10.3390/nu14030415)
Supplement: Supplementary file 1 [file nutrients-14-00415-s001.zip]

Archive with 1 entries (1 files):
- nutrients-1544296-supplementary.pdf
